# Supplementary material for: Risk Factors and Role of Antibiotic Prophylaxis for Wound Infections after Percutaneous Endoscopic Gastrostomy
Source: J Clin Med. 2023 Apr 28;12(9):3175. doi: 10.3390/jcm12093175 (PMC10179185; doi:10.3390/jcm12093175)
Supplement: Supplementary file 1 [file jcm-12-03175-s001.zip]

Archive with 1 entries (1 files):
- jcm-2219509-supplementary.pdf
